# Supplementary material for: Altered Tau Kinase Activity in rTg4510 Mice after a Single Interfaced CHIMERA Traumatic Brain Injury
Source: Int J Mol Sci. 2023 May 29;24(11):9439. doi: 10.3390/ijms24119439 (PMC10253362; doi:10.3390/ijms24119439)
Supplement: Supplementary file 1 [file ijms-24-09439-s001.zip]

Archive with 1 entries (1 files):
- ijms-2416588-SM.pdf
